# Supplementary material for: Characterization of Lophomonas spp. Infection in a Population of Critical Care Patients
Source: Infect Dis Rep. 2024 Jan 26;16(1):83–92. doi: 10.3390/idr16010006 (PMC10888071; doi:10.3390/idr16010006)
Supplement: Supplementary file 1 [file idr-16-00006-s001.zip]

Archive with 2 entries (2 files):
- Video S1-BAL Lophomonas 1.MP4
- Video S2-BAL Lophomonas 2.MP4
